# Supplementary material for: A new species of Otacilia Thorell, 1897 (Araneae, Phrurolithidae) from Yintiaoling National Nature Reserve, Chongqing, China
Source: Biodivers Data J. 2024 Apr 25;12:e124006. doi: 10.3897/BDJ.12.e124006 (PMC11069031; doi:10.3897/BDJ.12.e124006)
Supplement: XML Treatment for Otacilia wuxi [file BDJ.12.e124006-treatment1.xml]

<!DOCTYPE tp:taxon-treatment
  PUBLIC "-//TaxonX//DTD Taxonomic Treatment Publishing DTD v0 20100105//EN" "tax-treatment-NSO.dtd">
<tp:taxon-treatment xmlns:tp="http://www.plazi.org/taxpub"><tp:treatment-meta><mixed-citation publication-type="journal"><person-group><name><surname>Zheng</surname><given-names>Changbin</given-names></name><name><surname>Mu</surname><given-names>Yannan</given-names></name></person-group><article-title>A new species of <italic><tp:taxon-name><tp:taxon-name-part taxon-name-part-type="genus" reg="Otacilia">Otacilia</tp:taxon-name-part></tp:taxon-name></italic> Thorell, 1897 (<tp:taxon-name><tp:taxon-name-part taxon-name-part-type="order">Araneae</tp:taxon-name-part></tp:taxon-name>, <tp:taxon-name><tp:taxon-name-part taxon-name-part-type="family">Phrurolithidae</tp:taxon-name-part></tp:taxon-name>) from Yintiaoling National Nature Reserve, Chongqing, China</article-title><source>Biodivers Data J</source><day>25</day><month>04</month><year>2024</year><volume>12</volume><pub-id pub-id-type="doi">10.3897/BDJ.12.e124006</pub-id></mixed-citation></tp:treatment-meta><tp:nomenclature><tp:taxon-name>
            <object-id xmlns:xlink="http://www.w3.org/1999/xlink" content-type="arpha" xlink:type="simple">E3A2D256-5536-52CE-AD79-EB122549A9B1</object-id>
            <tp:taxon-name-part taxon-name-part-type="genus">Otacilia</tp:taxon-name-part>
            <tp:taxon-name-part taxon-name-part-type="species">wuxi</tp:taxon-name-part>
            <object-id xmlns:xlink="http://www.w3.org/1999/xlink" content-type="zoobank" xlink:type="simple" object-id-type="ZooBank">D221A70C-FA5A-4213-94B7-0833CCB70776</object-id>
          </tp:taxon-name><tp:taxon-authority>Zheng &amp; Mu</tp:taxon-authority><tp:taxon-status xmlns:xlink="http://www.w3.org/1999/xlink" xlink:type="simple">sp. nov.</tp:taxon-status></tp:nomenclature><tp:treatment-sec sec-type="materials"><title>Materials</title><list list-type="alpha-lower" list-content="occurrences"><list-item><p><bold>Type status:</bold> <named-content xmlns:xlink="http://www.w3.org/1999/xlink" content-type="dwc:typeStatus" xlink:type="simple">Holotype</named-content>. <bold>Occurrence:</bold> individualCount: <named-content xmlns:xlink="http://www.w3.org/1999/xlink" content-type="dwc:individualCount" xlink:type="simple">1</named-content>; sex: <named-content xmlns:xlink="http://www.w3.org/1999/xlink" content-type="dwc:sex" xlink:type="simple">male</named-content>; lifeStage: <named-content xmlns:xlink="http://www.w3.org/1999/xlink" content-type="dwc:lifeStage" xlink:type="simple">adult</named-content>; occurrenceID: <named-content xmlns:xlink="http://www.w3.org/1999/xlink" content-type="dwc:occurrenceID" xlink:type="simple">73DFCC07-5E15-5A57-93EB-2E7BD54AEB5E</named-content>; <bold>Taxon:</bold> scientificName: <named-content xmlns:xlink="http://www.w3.org/1999/xlink" content-type="dwc:scientificName" xlink:type="simple"><italic><tp:taxon-name><tp:taxon-name-part taxon-name-part-type="genus" reg="Otacilia">Otacilia</tp:taxon-name-part><tp:taxon-name-part taxon-name-part-type="species" reg="wuxi">wuxi</tp:taxon-name-part></tp:taxon-name></italic></named-content>; order: <named-content xmlns:xlink="http://www.w3.org/1999/xlink" content-type="dwc:order" xlink:type="simple"><tp:taxon-name><tp:taxon-name-part taxon-name-part-type="order">Araneae</tp:taxon-name-part></tp:taxon-name></named-content>; family: <named-content xmlns:xlink="http://www.w3.org/1999/xlink" content-type="dwc:family" xlink:type="simple"><tp:taxon-name><tp:taxon-name-part taxon-name-part-type="family">Phrurolithidae</tp:taxon-name-part></tp:taxon-name></named-content>; genus: <named-content xmlns:xlink="http://www.w3.org/1999/xlink" content-type="dwc:genus" xlink:type="simple"><tp:taxon-name><tp:taxon-name-part taxon-name-part-type="genus">Otacilia</tp:taxon-name-part></tp:taxon-name></named-content>; <bold>Location:</bold> country: <named-content xmlns:xlink="http://www.w3.org/1999/xlink" content-type="dwc:country" xlink:type="simple">China</named-content>; stateProvince: <named-content xmlns:xlink="http://www.w3.org/1999/xlink" content-type="dwc:stateProvince" xlink:type="simple">Chongqing</named-content>; county: <named-content xmlns:xlink="http://www.w3.org/1999/xlink" content-type="dwc:county" xlink:type="simple">Wuxi</named-content>; locality: <named-content xmlns:xlink="http://www.w3.org/1999/xlink" content-type="dwc:locality" xlink:type="simple">Yintiaoling National Nature Reserve, Baiguo forest farm, Qinglong pool</named-content>; verbatimElevation: <named-content xmlns:xlink="http://www.w3.org/1999/xlink" content-type="dwc:verbatimElevation" xlink:type="simple">1155</named-content>; verbatimLatitude: <named-content xmlns:xlink="http://www.w3.org/1999/xlink" content-type="dwc:verbatimLatitude" xlink:type="simple">31°30′49.88″N</named-content>; verbatimLongitude: <named-content xmlns:xlink="http://www.w3.org/1999/xlink" content-type="dwc:verbatimLongitude" xlink:type="simple">109°49′23.60″E</named-content>; <bold>Event:</bold> year: <named-content xmlns:xlink="http://www.w3.org/1999/xlink" content-type="dwc:year" xlink:type="simple">2022</named-content>; month: <named-content xmlns:xlink="http://www.w3.org/1999/xlink" content-type="dwc:month" xlink:type="simple">9</named-content>; day: <named-content xmlns:xlink="http://www.w3.org/1999/xlink" content-type="dwc:day" xlink:type="simple">2</named-content>; <bold>Record Level:</bold> institutionID: <named-content xmlns:xlink="http://www.w3.org/1999/xlink" content-type="dwc:institutionID" xlink:type="simple">the Collection of Spiders, Southwest University</named-content>; institutionCode: <named-content xmlns:xlink="http://www.w3.org/1999/xlink" content-type="dwc:institutionCode" xlink:type="simple">SWUC</named-content></p></list-item></list></tp:treatment-sec><tp:treatment-sec sec-type="Description"><title>Description</title><p>Male: total length 5.01, carapace 2.19 long, 1.91 wide; abdomen 2.59 long, 1.67 wide. Eye sizes and interdistances: AME 0.14, ALE 0.15, PME 0.11, PLE 0.13, AME–AME 0.04, AME–ALE 0.02, PME–PME 0.16, PME–PLE 0.09, ALE–PLE 0.15. MOA 0.37 long, anterior width 0.30, posterior width 0.42. Clypeal height 0.19. Chelicerae with three promarginal and eight retromarginal teeth. Measurements of legs: Ⅰ 8.86 (2.34+3.44+2.00+1.08), Ⅱ 7.05 (1.87+2.59+1.55+1.04), Ⅲ 6.18 (1.70+1.93+1.58+0.97), Ⅳ 9.46 (2.52+2.95+2.62+1.37). Spination: tibia Ⅰ pv 8 rv 8, tibia Ⅱ pv 7 rv 7, metatarsus Ⅰ pv 4 rv 4, metatarsus Ⅱ pv 3 rv 3. Legs yellow. Carapace yellow, with several indistinct shapes resembling flowing water droplets beside fovea. Abdomen yellow, with a small, thin dorsal scutum and irregular black pattern anterior and four black chevron stripes posterior (Fig. <xref ref-type="fig" rid="F11245837">1</xref>A).</p><p><bold>Palp</bold>. Femoral apophysis high, located at middle part of femur, well-developed (Fig. <xref ref-type="fig" rid="F11245837">1</xref>C and D). Dorsal tibial apophysis long and large, strongly curved as semi-elliptic, base wide, tapering from middle to tip (Fig. <xref ref-type="fig" rid="F11245837">1</xref>C and D); prolateral tibial apophysis distinct (Fig. <xref ref-type="fig" rid="F11245837">1</xref>B). Tegulum bean-shaped, wider than cymbium; tegular apophysis semicircular. Conductor membranous (Fig. <xref ref-type="fig" rid="F11245837">1</xref>B). Sperm duct obvious, tapering from retrolateral of tegulum to embolus. Embolus long, needle-like, strongly curved retrolaterally from basal part (Fig. <xref ref-type="fig" rid="F11245837">1</xref>B).</p><p>Female: unknown.</p></tp:treatment-sec><tp:treatment-sec sec-type="Diagnosis"><title>Diagnosis</title><p>This new species resembles <italic><tp:taxon-name><tp:taxon-name-part taxon-name-part-type="genus" reg="Otacilia">O.</tp:taxon-name-part><tp:taxon-name-part taxon-name-part-type="species" reg="shaoyao">shaoyao</tp:taxon-name-part></tp:taxon-name></italic> Mu &amp; Zhang, 2023 in having a similar shaped embolus and tegular apophysis, but can be recognised by: 1) the absent retrolateral tibial apophysis (vs. palmate-shaped, cf. Fig. 1B and fig. 47 in <xref ref-type="bibr" rid="B11245958">Mu and Zhang (2023)</xref>), 2) the long and semi-elliptic dorsal tibial apophysis (vs. absence, cf. Figs. 1C and D and fig. 47 in <xref ref-type="bibr" rid="B11245958">Mu and Zhang (2023)</xref>).</p></tp:treatment-sec><tp:treatment-sec sec-type="Etymology"><title>Etymology</title><p>The specific name is derived from the type locality; noun.</p></tp:treatment-sec><tp:treatment-sec sec-type="Distribution"><title>Distribution</title><p>Known only from the type locality (China: Chongqing).</p></tp:treatment-sec><tp:treatment-sec sec-type="Remarks"><title>Remarks</title><p>The specimen of this new species was collected by a Malaise trap built in the forest; however, nothing was found through sifting leaf litter. This new species is similar to <italic><tp:taxon-name><tp:taxon-name-part taxon-name-part-type="genus" reg="Otacilia">O.</tp:taxon-name-part><tp:taxon-name-part taxon-name-part-type="species" reg="ailan">ailan</tp:taxon-name-part></tp:taxon-name></italic> by lacking retrolateral tibial apophysis (<xref ref-type="bibr" rid="B11245958">Mu and Zhang 2023</xref>). However, this new species has great differences with <italic><tp:taxon-name><tp:taxon-name-part taxon-name-part-type="genus" reg="Otacilia">O.</tp:taxon-name-part><tp:taxon-name-part taxon-name-part-type="species" reg="ailan">ailan</tp:taxon-name-part></tp:taxon-name></italic>, such as the long embolus and dorsal tibial apophysis (both short in <italic><tp:taxon-name><tp:taxon-name-part taxon-name-part-type="genus" reg="Otacilia">O.</tp:taxon-name-part><tp:taxon-name-part taxon-name-part-type="species" reg="ailan">ailan</tp:taxon-name-part></tp:taxon-name></italic>), the absence of cymbium apophysis (presence in <italic><tp:taxon-name><tp:taxon-name-part taxon-name-part-type="genus" reg="Otacilia">O.</tp:taxon-name-part><tp:taxon-name-part taxon-name-part-type="species" reg="ailan">ailan</tp:taxon-name-part></tp:taxon-name></italic>), the ventral tibial protuberance indistinct (distinct ventral tibial apophysis) and the well-developed femoral apophysis (punctiform in <italic><tp:taxon-name><tp:taxon-name-part taxon-name-part-type="genus" reg="Otacilia">O.</tp:taxon-name-part><tp:taxon-name-part taxon-name-part-type="species" reg="ailan">ailan</tp:taxon-name-part></tp:taxon-name></italic>).</p></tp:treatment-sec><tp:treatment-sec><!--Section generated to contain objects referenced in tp:taxon-treatment.--><fig id="F11245837" position="float" orientation="portrait"><object-id xmlns:xlink="http://www.w3.org/1999/xlink" content-type="arpha" xlink:type="simple">47EFC7BD-EB3F-5B35-B113-7344D8D4C650</object-id><object-id xmlns:xlink="http://www.w3.org/1999/xlink" content-type="doi" xlink:type="simple">10.3897/BDJ.12.e124006.figure1</object-id><label>Figure 1.</label><caption><p><italic><tp:taxon-name><tp:taxon-name-part taxon-name-part-type="genus" reg="Otacilia">Otacilia</tp:taxon-name-part><tp:taxon-name-part taxon-name-part-type="species" reg="wuxi">wuxi</tp:taxon-name-part></tp:taxon-name></italic> sp. nov., male, holotype. <bold>A</bold> habitus; <bold>B</bold> left palp, ventral view; <bold>C</bold> same, prolateral view; <bold>D</bold> same, retrolateral view. Abbreviations: C—conductor; DTA—dorsal tibial apophysis; E—embolus; FA—femoral apophysis; PTA—prolateral tibial apophysis; SD—sperm duct; TA—tegular apophysis.</p></caption><graphic xmlns:xlink="http://www.w3.org/1999/xlink" xlink:href="bdj-12-e124006-g001.jpg" position="float" id="oo_1005417.jpg" orientation="portrait" xlink:type="simple"><uri content-type="original_file" xlink:type="simple">https://binary.pensoft.net/fig/1005417</uri></graphic></fig></tp:treatment-sec><ref-list><ref id="B11245958"><element-citation xmlns:xlink="http://www.w3.org/1999/xlink" publication-type="article" xlink:type="simple"><person-group person-group-type="author"><name name-style="western"><surname>Mu</surname><given-names>Y. N.</given-names></name><name name-style="western"><surname>Zhang</surname><given-names>F.</given-names></name></person-group><year>2023</year><article-title>Further additions to the guardstone spider fauna from China (<tp:taxon-name><tp:taxon-name-part taxon-name-part-type="order">Araneae</tp:taxon-name-part></tp:taxon-name>: <tp:taxon-name><tp:taxon-name-part taxon-name-part-type="family">Phrurolithidae</tp:taxon-name-part></tp:taxon-name>)</article-title><source>Zootaxa</source><volume>5338</volume><fpage>1</fpage><lpage>104</lpage><pub-id pub-id-type="doi">10.11646/zootaxa.5338.1.1</pub-id></element-citation></ref></ref-list></tp:taxon-treatment>
